# Supplementary material for: Regulation of tumor angiogenesis and mesenchymal–endothelial transition by p38α through TGF-β and JNK signaling
Source: Nat Commun. 2019 Jul 11;10:3071. doi: 10.1038/s41467-019-10946-y (PMC6624205; doi:10.1038/s41467-019-10946-y)
Supplement: Supplementary file 7 — Source Data [file 41467_2019_10946_MOESM7_ESM.xlsx]

## Sheet: Figure 1a
	Figure 1a									Figure 1a									Figure 1a
	CD31									PDGFRB									CD105
	pdx 38	pdx 38	pdx 24	pdx 24			pdx 38			pdx 38	pdx 38	pdx 24	pdx 24			pdx 38			pdx 38	pdx 38	pdx 24	pdx 24			pdx 38
	Vehicle	PH	Vehicle	PH			Vehicle vs PH			Vehicle	PH	Vehicle	PH			Vehicle vs PH			Vehicle	PH	Vehicle	PH			Vehicle vs PH
	0.001064	0.014405	0.006185	0.014162			Unpaired t test			0.009536	0.081474	0.006814	0.043011			Unpaired t test			0.455754	1.17707	0.466035	0.32249			Unpaired t test
	0.001888	0.008252	0.004644	0.013665			P value	<0,0001		0.008047	0.084193	0.002511	0.035199			P value	<0,0001		1.97917	1.5291	0.115285	0.513183			P value	<0,0001
	0.001988	0.015096	0.001825	0.004785			P value summary	****		0.011561	0.096598	0.003444	0.02711			P value summary	****		0.902083	1.85485	0.918044	0.814747			P value summary	****
	0.002298	0.008409	0.001536	0.014411			One- or two-tailed P value?	Two-tailed		0.010109	0.085912	0.024087	0.033637			Significantly different (P < 0.05)?	Yes		0.407269	0.458061	0.544056	0.398034			Significantly different (P < 0.05)?	Yes
	0.00338	0.010399	0.002886	0.016298			t, df	t=6,869 df=37		0.012009	0.046966	0.018447	0.02122			One- or two-tailed P value?	Two-tailed		0.301373	0.419611	0.646608	0.09993			One- or two-tailed P value?	Two-tailed
	0.001296	0.011279	0.001864	0.011431						0.01075	0.041063	0.01251	0.032476			t, df	t=7,893 df=33		0.109667	1.20298	0.095093	0.341839			t, df	t=7,552 df=130
	0.00267	0.010536	0.000995	0.030085			pdx 24			0.018587	0.117461	0.027889	0.026312						0.380122	1.34459	0.063325	0.321668
	0.007708	0.019557	0.007323	0.006191			Vehicle vs PH			0.013139	0.142235	0.01387	0.031667			pdx 24			0.483347	0.681142	0.199708	0.215252			pdx 24
	0.004553	0.012104	0.006575	0.009005			Unpaired t test			0.026204	0.059529	0.013232	0.062013			Vehicle vs PH			1.10379	1.09116	0.05764	0.169394			Vehicle vs PH
	0.01064	0.01169	0.004632	0.015129			P value	0.0005		0.020966	0.048795	0.027115	0.027			Unpaired t test			0.942025	0.729788	0.002644	0.085567			Unpaired t test
	0.007338	0.024468	0.009095	0.014999			P value summary	***		0.021959	0.094656	0.013675	0.044413			P value	0.0003		0.362079	1.2459	0.15357	0.075839			P value	0.0341
	0.007512	0.011882		0.007614			One- or two-tailed P value?	Two-tailed		0.010983	0.213197	0.014288	0.063373			P value summary	***		0.197997	1.90958	0.117295	0.566943			P value summary	*
	0.004933	0.033879		0.006421			t, df	t=4,001 df=26		0.024121	0.121041		0.031042			Significantly different (P < 0.05)?	Yes		0.43034	0.674441	0.401275	0.20136			Significantly different (P < 0.05)?	Yes
	0.005468	0.015873		0.008659						0.021387	0.138942		0.010479			One- or two-tailed P value?	Two-tailed		0.251471	0.603089	0.230733	0.852847			One- or two-tailed P value?	Two-tailed
	0.003945	0.022491		0.010793			n=4 tumors			0.03156	0.126521		0.017341			t, df	t=4,146 df=27		0.169884	1.00472	0.079253	0.191687			t, df	t=2,16 df=72
	0.002957	0.012514		0.008392						0.006889	0.10759		0.030228						0.0923	0.668683	0.761406	0.009842
	0.006586	0.028887		0.010454							0.19414		0.030723						0.644953	0.568192	0.076964	2.87425
		0.02173									0.140037					n=4 tumors			0.191325	1.24836	0.331145	2.20569			n=4 tumors
		0.014072									0.132946								0.098992	1.34262	0.026473	0.415641
		0.017038																	0.159895	0.264016	0.515424	0.094236
		0.027312								0.01611	0.1091	0.01482	0.03337	Mean					0.251376	1.2391	0.040015	0.124133
		0.021218								0.007426	0.04653	0.008401	0.01375	Std. Deviation					0.078447	0.991308	0.167125	0.810069
										0.001856	0.01067	0.002425	0.003334	Std. Error of Mean					0.577095	0.56685	0.115061	0.149492
	0.004484	0.01696	0.004324	0.01191	Mean														0.197626	0.514561	0.3115	0.616367
	0.002715	0.007079	0.002715	0.005868	Std. Deviation														0.511091	0.995599	0.054303	1.25751
	0.0006585	0.001509	0.0008186	0.001423	Std. Error of Mean														0.620017	0.426768	0.102967	1.01455
																			0.155067	0.865669	0.041548	0.110291
																			1.17821	2.06049	0.256783	0.868407
																			0.302892	0.927382	0.101554	1.32203
																			0.138408	0.639429	0.703711	0.85414
																			0.444187	0.242875	0.148673
																			0.128441	0.336269	1.05272
																			0.603504	0.368495	0.869947
																			0.179904	1.01381	0.257936
																			0.797637	0.926665	0.036226
																			1.11304	1.10014	0.535216
																			0.406266	0.395493	0.486939
																			0.914919	0.693204	0.564438
																			0.03798		0.386249
																			0.466547		0.495339
																			0.532162		0.296277
																			0.244827		0.258414
																			0.072683		1.57261
																			0.71058		0.683923
																			0.634115
																			0.011675
																			0.098193
																			0.01765
																			0.271693
																			0.337883
																			0.057001
																			0.071347
																			0.051545
																			0.192479
																			0.040266
																			0.035169
																			0.025742
																			0.051465
																			0.015745
																			0.173113
																			0.336001
																			0.852442
																			0.45873
																			0.401991
																			0.903873
																			0.458871
																			0.372239
																			0.400774
																			0.078553
																			0.041742
																			0.116999
																			0.1452
																			0.240743
																			0.033407
																			0.07456
																			0.02847
																			0.131627
																			0.104612
																			0.360965
																			0.540051
																			0.174806
																			0.063906
																			0.093259
																			0.590859
																			1.2706
																			0.342299
																			0.320172
																			0.249409
																			0.222657
																			0.165897
																			0.689479
																			0.300117
																			0.230755
																			0.100336
																			0.3543	0.9032	0.3487	0.5966	Mean
																			0.3404	0.4592	0.3316	0.6484	Std. Deviation
																			0.03511	0.0745	0.04999	0.1184	Std. Error of Mean

## Sheet: Figure 1b
	Figure 1b
	CD31
										Unpaired t test
	WT	WT	WT	WT	p38aΔUb	p38aΔUb	p38aΔUb	p38aΔUb		P value	0.0111
	0.015508	0.008028	0.010193	0.001431	0.015103	0.051112	0.021495	0.002067		P value summary	*
	0.037838	0.017557	0.009861	0.009496	0.017024	0.028249	0.055206	0.009796		Significantly different (P < 0.05)?	Yes
	0.023492	0.018459	0.009832	0.009857	0.010789	0.033674	0.024802	0.025806		One- or two-tailed P value?	Two-tailed
	0.02021	0.022611	0.011819	0.009328	0.015193	0.019052	0.018259	0.008104		t, df	t=3,617 df=6
	0.021753	0.022872		0.002726	0.013691	0.041165	0.016973	0.022952
	0.010905	0.012548		0.005562	0.016646	0.018813	0.012633	0.011756
	0.018295	0.039056		0.00222	0.015947	0.024928	0.088023	0.025366
	0.024057	0.020511		0.000653	0.01251	0.018349	0.069401	0.005733		n=4 mice
	0.009136	0.008768		0.000707	0.101569	0.023722	0.017072	0.026141
	0.012636	0.01323		0.001595	0.032288	0.020804	0.046992	0.007736
		0.003119		0.00046	0.027426	0.040648		0.024979
				0.002893	0.013139	0.035519		0.016202
				0.000815	0.088049	0.02221		0.016826
				0.001289	0.106469	0.033076		0.006957
				0.001253	0.10993	0.028859		0.025357
				0.00382	0.084804	0.037208		0.021017
				0.003458	0.00999	0.034407		0.022545
				0.007119	0.017379	0.0241		0.016705
				0.008863	0.011409	0.052291		0.005337
				0.003852	0.007794	0.026779		0.056392
					0.012551	0.027759		0.037676
					0.006368	0.048592		0.0397
					0.013012	0.043393		0.037569
	0.019383	0.0169781	0.0104263	0.00386985	0.0330035	0.0319439	0.0370856	0.020553	Mean
	WT	p38aΔUb
	0.019383	0.033003
	0.016978	0.031944
	0.010426	0.037086
	0.00387	0.020553
	0.01266	0.03065	Mean
	0.006979	0.007085	Std. Deviation
	0.003489	0.003542	Std. Error of Mean
	Figure 1b
	CD34
	WT	WT	WT	WT	p38aΔUb	p38aΔUb	p38aΔUb	p38aΔUb
	0.002325	0.001662	0.001128	0.013927	0.033814	0.105002	0.017566	0.007178
	0.002153	0.005029	0.003239	0.008654	0.06102	0.045753	0.006369	0.021245
	0.007448	0.005778	0.001555	0.007713	0.045991	0.047244	0.011328	0.005658
	0.001509	0.003644	0.002306	0.018976	0.020725	0.050264	0.035815	0.018534
	0.00558	0.005161	0.00163	0.006214	0.020909	0.065089	0.020092	0.022507
	0.013552	0.010967	0.000832	0.013811	0.096629	0.050715	0.020976	0.0439		Unpaired t test
	0.00246	0.020122	0.004984	0.010649	0.078011	0.084908	0.041525	0.044286		P value	0.0103
	0.001306	0.013816	0.001551	0.003576	0.035721	0.093434	0.021367	0.002974		P value summary	*
	5.84e-05	0.014425		0.014393	0.060677	0.034118	0.043144	0.054154		Significantly different (P < 0.05)?	Yes
	0.000248	0.011221		0.008213	0.016548	0.061376	0.043618	0.012352		One- or two-tailed P value?	Two-tailed
	0.001184	0.00606		0.006089	0.04414	0.057844	0.018139	0.01092		t, df	t=3,679 df=6
	0.006029	0.015466		0.004252	0.085907	0.036761	0.073363	0.064149
	0.00181	0.008086		0.010082	0.025057	0.098678	0.015059	0.006348
	0.000271	0.006063		0.027972	0.036452	0.060806	0.017342	0.005819		n=4 mice
	0.001828	0.007736		0.02126	0.048703	0.078344	0.0149	0.00546
	0.004049	0.013438		0.006594	0.028229	0.05168	0.021691	0.006506
	0.008735	0.006802			0.015522	0.027349		0.004816
	0.001796				0.027076	0.015915		0.057038
	0.009103				0.045421	0.009183
						0.094166
						0.059875
						0.068893
	0.00376023	0.00914565	0.00215312	0.0113984	0.0435027	0.0565507	0.0263934	0.0218802	Mean
	WT	p38aΔUb
	0.00376	0.043503
	0.009146	0.056551
	0.002153	0.026393
	0.011398	0.02188
	0.006614	0.03708	Mean
	0.004372	0.01598	Std. Deviation
	0.002186	0.007988	Std. Error of Mean
	Figure 1b
	CD105
	WT	WT	WT	WT	p38aΔUb	p38aΔUb	p38aΔUb	p38aΔUb		Unpaired t test
	0.010076	0.0062168	0.009723	0.004695	0.007566	0.009786	0.03116	0.029926		P value	0.0313
	0.015866	0.004823	0.010577	0.003277	0.003255	0.019189	0.017672	0.005518		P value summary	*
	0.007556	0.034922	0.009217	0.003481	0.004263	0.012854	0.008134	0.006447		Significantly different (P < 0.05)?	Yes
	0.007407	0.011753	0.026768	0.003071	0.007237	0.013075	0.004353	0.016203		One- or two-tailed P value?	Two-tailed
	0.010413	0.009783	0.003351	0.007894	0.014555	0.010237	0.008218	0.008333		t, df	t=2,796 df=6
	0.014078	0.017347	0.003937	0.013036	0.017762	0.0233	0.029846	0.015296
	0.000327	0.001769		0.007965	0.005518	0.006967	0.028988	0.014862
	0.001083	0.002778		0.008735	0.063722	0.022955	0.034767	0.002692		n=4 mice
	0.001449	0.016488		0.008307	0.04232	0.021945	0.026875	0.00182
	0.000747	0.006406		0.041558	0.028155	0.016489	0.030976	0.006369
	0.002442			0.00448	0.010487		0.02936	0.00495
	0.004702			0.004282	0.013645		0.019283	0.019247
	0.007876			0.004164	0.045582		0.020104	0.018281
	0.011408			0.004215	0.00276		0.037605	0.020098
				0.00784	0.004197		0.020641	0.00362
				0.00277	0.006374		0.022373	0.007362
				0.001226			0.011505	0.004674
				0.000762			0.012008
				0.000453			0.021487
							0.038842
							0.03889
							0.023557
	0.00681643	0.0112286	0.0105955	0.00695847	0.0173374	0.0156797	0.0234838	0.0109234	Mean
	WT	p38aΔUb
	0.011229	0.017337
	0.006816	0.01568
	0.010596	0.023484
	0.006958	0.010923
	0.0089	0.01686	Mean
	0.002339	0.005188	Std. Deviation
	0.00117	0.002594	Std. Error of Mean
	Figure 1b
	PDGFRB
	WT	WT	WT	WT	p38aΔUb	p38aΔUb	p38aΔUb	p38aΔUb
	1465	1506	1475	1479	1487	1520	1531	1477
	0.078838	0.130226	0.053496	0.064306	0.160447	0.167664	0.310008	0.102141		Unpaired t test
	0.048182	0.155901	0.055843	0.074863	0.132922	0.048694	0.310995	0.175143		P value	0.0697
	0.050432	0.166186	0.07712	0.074542	0.147666	0.067675	0.228636	0.224621		P value summary	ns
	0.061762	0.17515	0.055179	0.083321	0.15978	0.082705	0.32416	0.182435		Significantly different (P < 0.05)?	No
	0.088139	0.187995	0.092471	0.093785	0.131708	0.113578	0.306661	0.178156		One- or two-tailed P value?	Two-tailed
	0.062245	0.146504		0.047938		0.17205	0.247689	0.180649		t, df	t=2,205 df=6
	0.06542	0.170872		0.041726		0.146865	0.253951	0.213775
	0.050857	0.211789		0.064976		0.184939	0.213682	0.152824
	0.044462	0.201451		0.050388		0.129951	0.300636	0.142939
	0.029797	0.142439		0.073584		0.230333	0.3089	0.139338
	0.033186	0.186281				0.147619	0.273008	0.134272
	0.052144	0.117883				0.166582		0.159822
	0.053617	0.08908				0.149974		0.154312
	0.054773	0.151903				0.136523		0.099435
		0.132413				0.153608		0.173574
		0.132644				0.160314		0.138262
		0.134638				0.088061		0.118435
		0.132433				0.077379
		0.112141				0.140178
						0.107499
						0.109065
						0.092472
						0.09912
						0.113404
						0.055784
	0.0552753	0.15147	0.0668218	0.0669429	0.146505	0.125681	0.279848	0.157067	Mean
	WT	KO
	0.0552753	0.146505
	0.153355	0.125681
	0.0668218	0.279848
	0.0669429	0.157067
	0.0856	0.1773	Mean
	0.0455	0.06961	Std. Deviation
	0.02275	0.03481	Std. Error of Mean

## Sheet: Figure 2c
	Figure 2c	CTGF				Figure 2c	PDGF
	experiment	group	value	adj.value		experiment	group	value	adj.value
	Assay 1	WT	1	1		Assay 1	WT	1	1
		WT+TGF-b	14.35	14.35			WT+TGF-b	7.63	7.63
		p38aΔ	6.81	6.81			p38aΔ	5.89	5.89
		p38aΔ +TGF-b	38.34	38.34			p38aΔ +TGF-b	11.71	11.71
	Assay 2	WT	1	1		Assay 2	WT	1	1
		WT+TGF-b	15.16	14.4968			WT+TGF-b	1.85	5.66671
		p38aΔ	9.51	9.09399			p38aΔ	2.45	7.50456
		p38aΔ +TGF-b	29.72	28.4199			p38aΔ +TGF-b	4.04	12.3749
	Assay 3	WT	1	1		Assay 3	WT	1	1
		WT+TGF-b	4.16	6.79389			WT+TGF-b	3.29	5.90566
		p38aΔ	6.26	10.2235			p38aΔ	3.32	5.95951
		p38aΔ +TGF-b	33.03	53.9428			p38aΔ +TGF-b	8.33	14.9526
	Assay 4	WT	1	1		Assay 4	WT	1	1
		WT+TGF-b	2.44	9.99929			WT+TGF-b	6.8	7.24116
		p38aΔ	3.34	13.6876			p38aΔ	2.9	3.08814
		p38aΔ +TGF-b	6.68	27.3751			p38aΔ +TGF-b	22.1	23.5338
	Assay 5	WT	1	1		Assay 5	WT	1	1
		WT+TGF-b	16.87	30.5026			WT+TGF-b	2.41	6.85822
		p38aΔ	1.75	3.16417			p38aΔ	1.46	4.15477
		p38aΔ +TGF-b	21.47	38.8199			p38aΔ +TGF-b	6.49	18.4688
	Wald test					Wald test
		Adj.mean	SEM				Adj.mean	SEM
	WT	1	0			WT	1	0
	WT+TGF-b	13.394	0.581			WT+TGF-b	6.617	0.329
	p38aΔ	7.72	0.581			p38aΔ	5.079	0.329
	p38aΔ +TGF-b	36.235	0.581			p38aΔ +TGF-b	15.66	0.329
		P-values	t	df			P-values	t	df
	Not treated	0.00096236	5.072	8		Not treated	9.8664e-05	7.134	8
	TGFB	0.0284616	2.668			TGFB	0.0035105	4.085
	Figure 2c	Serpine-1				Figure 2c	VEGF
	experiment	group	value	adj.value		experiment	group	value	adj.value
	Assay 1	WT	1	1		Assay 1	WT	1	1
		WT+TGF-b	15.17	15.17			WT+TGF-b	5.01	5.01
		p38aΔ	2	2			p38aΔ	4.51	4.51
		p38aΔ +TGF-b	20.43	20.43			p38aΔ +TGF-b	11.35	11.35
	Assay 2	WT	1	1		Assay 2	WT	1	1
		WT+TGF-b	7.72	13.7146			WT+TGF-b	8.55	7.06503
		p38aΔ	1.08	1.91863			p38aΔ	3.8	3.14001
		p38aΔ +TGF-b	13.26	23.5565			p38aΔ +TGF-b	13.99	11.5602
	Assay 3	WT	1	1		Assay 3	WT	1	1
		WT+TGF-b	15.16	10.0865			WT+TGF-b	7.59	6.3637
		p38aΔ	4.66	3.10048			p38aΔ	4.04	3.38727
		p38aΔ +TGF-b	29.79	19.8204			p38aΔ +TGF-b	14.19	11.8974
	Assay 4	WT	1	1		Assay 4	WT	1	1
		WT+TGF-b	9.57	9.40586			WT+TGF-b	2.68	5.47674
		p38aΔ	1.8	1.76913			p38aΔ	1.46	2.9836
		p38aΔ +TGF-b	37.9	37.25			p38aΔ +TGF-b	7.68	15.6945
	Wald test					Wald test
		Adj.mean	SEM				Adj.mean	SEM
	WT	1	0			WT	1	0
	WT+TGF-b	11.853	0.324			WT+TGF-b	5.926	0.205
	p38aΔ	2.142	0.324			p38aΔ	3.459	0.205
	p38aΔ +TGF-b	24.415	0.324			p38aΔ +TGF-b	12.511	0.205
		P-values	t	df			P-values	t	df
	Not treated	0.014726	3.387	6		Not treated	0.00012444	8.736	6
	TGFB	0.018288	3.213			TGFB	0.00190087	5.26

## Sheet: Figure 2d
	Figure 2d
			migration			H5V 0.5%FBS/H5V SN MSC p38aΔ			H5V SN WT/H5V SN MSC p38aΔ
		H5V 0.5%FBS	H5V+sn MSC WT	H5V+sn MSC p38aΔ	H5V+VEGF	Unpaired t test			Unpaired t test
						P value	0.0168		P value	0.0366
	assay 1	5	64	95	69	P value summary	*		P value summary	*
	assay 2	37	52	159	59	Significantly different (P < 0.05)?	Yes		Significantly different (P < 0.05)?	Yes
	assay 3	10	71	184	59	One- or two-tailed P value?	Two-tailed		One- or two-tailed P value?	Two-tailed
						t, df	t=3,954 df=4		t, df	t=3,09 df=4
	Mean	17.33	62.33	146	62.33
	Std. Deviation	17.21	9.609	45.9	5.774
	Std. Error of Mean	9.939	5.548	26.5	3.333
			invasion
		H5V 0.5%FBS	H5V+sn MSC WT	H5V sn MSC p38aΔ	H5V+VEGF
						H5V 0.5%FBS/H5V SN MSC p38aΔ			H5V SN WT/H5V SN MSC p38aΔ
	assay 1	308	253	665	800	Unpaired t test
	assay 2	230	309	714	901	P value	0.0004		P value	0.0003
	assay 3	215	252	775	957	P value summary	***		P value summary	***
						Significantly different (P < 0.05)?	Yes		Significantly different (P < 0.05)?	Yes
	Mean	251	271.3	718	886		Two-tailed		One- or two-tailed P value?	Two-tailed
	Std. Deviation	49.93	32.62	55.11	79.57		t=10,88 df=4		t, df	t=12,08 df=4
	Std. Error of Mean	28.83	18.84	31.82	45.94

## Sheet: Figure 3a
	Figure 3a						WT/p38aΔ			WT+TGF-b/p38aΔ+TGF-b
		WT	WT+TGF-b	p38aΔ	p38aΔ+TGF-b		Unpaired t test			Unpaired t test			Unpaired t test
	Assay 1	1711	2925	3062	7168		P value	0.002		P value	0.0005		P value	0.0012
	Assay 2	1606	2962	3827	6374		P value summary	**		P value summary	***		P value summary	**
	Assay 3	1825	2364	2987	7637		Significantly different (P < 0.05)?	Yes		Significantly different (P < 0.05)?	Yes		Significantly different (P < 0.05)?	Yes
	Assay 3	1109					One- or two-tailed P value?	Two-tailed		One- or two-tailed P value?	Two-tailed		One- or two-tailed P value?	Two-tailed
							t, df	t=5,923 df=5		t, df	t=10,35 df=4		t, df	t=8,263 df=4
	Mean	1563	2750	3292	7060
	Std. Deviation	315.4	335.1	464.8	638.4
	Std. Error of Mean	157.7	193.5	268.4	368.6

## Sheet: Figure 3b
	Figure 3b	WT	p38aΔ	WT	p38aΔ		Unpaired t test	p38aΔ 10%FBS /p38aΔ0,5%FBS
		10%FBS	10%FBS	0,5%FBS	0,5%FBS		P value	0.0295
	Assay 1	25221	1446.5	35085.5	71364.5		P value summary	*
	Assay 2	13669.5	3369	18168	59093.5		Significantly different (P < 0.05)?	Yes
	Assay 3	14589.5	46615	28124.5	83214		One- or two-tailed P value?	Two-tailed
							t, df	t=3,316 df=4
	Mean	17827	17144	27126	71224
	Std. Deviation	6420	25541	8503	12061
	Std. Error of Mean	3707	14746	4909	6963

## Sheet: Figure 3d
	Figure 3d	FLT1				Figure 3d	ACTA2
	experiment	group	value	adj.value		experiment	group	value	adj.value
	Assay 1	WT	1,00	1,000000		Assay 1	WT	1	1
		WT+TGF-b	1,67	1,670000			WT+TGF-b	2.13	2.13
		p38aΔ	1,91	1,910000			p38aΔ	0.36	0.36
		p38aΔ +TGF-b	4,00	4,000000			p38aΔ +TGF-b	0.87	0.87
	Assay 2	WT	1,00	1,000000		Assay 2	WT	1	1
		WT+TGF-b	1,27	1,310900			WT+TGF-b	1.99	2.08564
		p38aΔ	2,03	2,095376			p38aΔ	0.26	0.272495
		p38aΔ +TGF-b	4,50	4,644921			p38aΔ +TGF-b	1.12	1.17383
	Assay 3	WT	1,00	1,000000		Assay 3	WT	1	1
		WT+TGF-b	1,65	1,242927			WT+TGF-b	3.48	2.51758
		p38aΔ	3,01	2,267400			p38aΔ	0.83	0.600458
		p38aΔ +TGF-b	6,01	4,527267			p38aΔ +TGF-b	0.61	0.441301
	Wald test					Wald test
		Adj.mean	SEM				Adj.mean	SEM
	WT	1,000	0,000			WT	1	0
	WT+TGF-b	1,396	0,149			WT+TGF-b	2.236	0.494
	p38aΔ	2,086	0,149			p38aΔ	0.389	0.494
	p38aΔ +TGF-b	4,382	0,149			p38aΔ +TGF-b	0.767	0.494
		P-values	t	df			P-values	t	df
	Not treated	0,00207302	7,105	4		Not treated	0.051084	-2.756	4
	TGFB	0,00054271	10,091			TGFB	0.046271	-2.853
	Figure 3d	Fibronectin				Figure 3d	Tie-1
	experiment	group	value	adj.value		experiment	group	value	adj.value
	Assay 1	WT	1	1		Assay 1	WT	1	1
		WT+TGF-b	5.33	5.33			WT+TGF-b	0.5	0.5
		p38aΔ	0.65	0.65			p38aΔ	5.25	5.25
		p38aΔ +TGF-b	0.79	0.79			p38aΔ +TGF-b	8.45	8.45
	Assay 2	WT	1	1		Assay 2	WT	1	1
		WT+TGF-b	1.99	2.99165			WT+TGF-b	0.31	0.394031
		p38aΔ	0.46	0.691538			p38aΔ	3.57	4.53771
		p38aΔ +TGF-b	0.88	1.32294			p38aΔ +TGF-b	9.76	12.4056
	Assay 3	WT	1	1		Assay 3	WT	1	1
		WT+TGF-b	3.15	3.465			WT+TGF-b	0.59	0.958364
		p38aΔ	0.64	0.703999			p38aΔ	2.15	3.49234
		p38aΔ +TGF-b	1.02	1.122			p38aΔ +TGF-b	4.08	6.62733
						Assay 4	WT	1	1
	Wald test						WT+TGF-b	0.53	1.05566
		Adj.mean	SEM				p38aΔ	1.82	3.6251
	WT	1	0				p38aΔ +TGF-b	2.91	5.79618
	WT+TGF-b	3.809	0.305
	p38aΔ	0.681	0.305
	p38aΔ +TGF-b	1.055	0.305			Wald test
		P-values	t	df			Adj.mean	SEM
	Not treated	0.144122	-1.813	4		WT	1	0
	TGFB	0.0051896	-5.54			WT+TGF-b	0.668	0.446
						p38aΔ	4.167	0.446
	Figure 3d	Ve-Cadherin				p38aΔ +TGF-b	7.966	0.446
	experiment	group	value	adj.value			P-values	t	df
	Assay 1	WT	1	1		Not treated	0.00363736	4.614	6
		WT+TGF-b	0.6	0.6		TGFB	0.00020173	8.012
		p38aΔ	3.01	3.01
		p38aΔ +TGF-b	6.17	6.17
	Assay 2	WT	1	1
		WT+TGF-b	1.24	0.496285
		p38aΔ	8.69	3.47799
		p38aΔ +TGF-b	16.13	6.4557
	Assay 3	WT	1	1
		WT+TGF-b	1.45	0.811658
		p38aΔ	5.47	3.06191
		p38aΔ +TGF-b	8.01	4.48371
	Wald test
		Adj.mean	SEM
	WT	1	0
	WT+TGF-b	0.623	0.249
	p38aΔ	3.177	0.249
	p38aΔ +TGF-b	5.631	0.249
		P-values	t	df
	Not treated	0.00258764	6.696	4
	TGFB	0.00031093	11.644

## Sheet: Figure 3e
	Figure 3e						WT/p38aΔ			WT/WT+PH			WT/WT+SB			WT/WT+BIRB
		WT	p38aΔ	WT+PH	WT+SB	WT+BIRB	Unpaired t test			Unpaired t test			Unpaired t test			Unpaired t test
	Assay 1	2374	5614	10094	6269	4391	P value	0.0061		P value	0.0009		P value	0.0002		P value	0.0495
	Assay 2	2609	4290	8591	5565	5234	P value summary	**		P value summary	***		P value summary	***		P value summary	*
	Assay 3	1708	3314	5507	6762	2901	Significantly different (P < 0.05)?	Yes		Significantly different (P < 0.05)?	Yes		Significantly different (P < 0.05)?	Yes		Significantly different (P < 0.05)?	Yes
	Assay 4	1336	6626	8783		2462	One- or two-tailed P value?	Two-tailed		One- or two-tailed P value?	Two-tailed		One- or two-tailed P value?	Two-tailed		One- or two-tailed P value?	Two-tailed
	Assay 4		4097				t, df	t=3,88 df=7		t, df	t=6,145 df=6		t, df	t=9,249 df=5		t, df	t=2,455 df=6
	Mean	2007	4788	8244	6199	3747
	Std. Deviation	587.9	1319	1943	601.6	1290
	Std. Error of Mean	293.9	589.9	971.5	347.3	645

## Sheet: Figure 4b
	Figure 4b
	group	cd31	fap
	WT+TGF-b	-1.56022	0,2531344
	WT+TGF-b	-1,8077242	-1,1412248
	WT+TGF-b	-0,3066020	-1,6229396
	p38aΔ +TGF-b	1,3249534	-1,3435311
	p38aΔ +TGF-b	0,5677866	0,5231766
	p38aΔ +TGF-b	1,0092337	1,4891385
			Adj.mean	SEM
	cd31	WT+TGF-b	-1,2248479379872	0,538064426839533
	cd31	p38aΔ +TGF-b	0,967324564795648	0,538064426839533
	fap	WT+TGF-b	-0,837009985262116	0,829508671327001
	fap	p38aΔ +TGF-b	0,222928038851939	0,829508671327001
		P-value	t	df
	cd31	0.012082	3,54928519116822	6
	fap	0.30823	1,11316615506301	6

## Sheet: Figure 4c
	Figure 4c	TGF-b1 mRNA				Figure 4c	24h	24h	48h	48h	72h	72h		24h: CM WT /CM p38aΔ			48h: CM WT /CM p38aΔ			72h: CM WT /CM p38aΔ
	experiment	group	value	adj.value		ELISA	CM WT	CM p38aΔ	CM WT	CM p38aΔ	CM WT	CM p38aΔ		Unpaired t test			Unpaired t test			Unpaired t test
	Assay 1	WT	1	1		Assay 1	20.325	40.3266	31.0266	60.3256	46.2316	75.0237		P value	0.0098		P value	0.0017		P value	0.0027
		WT+TGF-b	5.31	5.31		Assay 2	31.256	42.3265	35.2146	65.3214	41.3257	80.2156		P value summary	**		P value summary	**		P value summary	**
		p38aΔ	3.9	3.9		Assay 3	15.2365	45.237	38.2146	70.2366	50.1257	90.2648		Significantly different (P < 0.05)?	Yes		Significantly different (P < 0.05)?	Yes		Significantly different (P < 0.05)?	Yes
		p38aΔ +TGF-b	10.12	10.12		Assay 4	35.1457	50.2316	45.2659	85.0124	60.2136	105.237		One- or two-tailed P value?	Two-tailed		One- or two-tailed P value?	Two-tailed		One- or two-tailed P value?	Two-tailed
	Assay 2	WT	1	1										t, df	t=3,723 df=6		t, df	t=5,363 df=6		t, df	t=4,921 df=6
		WT+TGF-b	5.37	5.35385		Mean	25.49	44.53	37.43	70.22	49.47	87.69
		p38aΔ	3.99	3.978		Std. Deviation	9.279	4.302	5.998	10.66	8.014	13.3
		p38aΔ +TGF-b	9.87	9.84031		Std. Error of Mean	4.639	2.151	2.999	5.328	4.007	6.651
	Assay 3	WT	1	1
		WT+TGF-b	4.98	6.20977
		p38aΔ	2.66	3.31686
		p38aΔ +TGF-b	8.16	10.175
	Assay 4	WT	1	1
		WT+TGF-b	2.48	5.57712
		p38aΔ	1.72	3.86801
		p38aΔ +TGF-b	4.32	9.71499
	Wald test
		Adj.mean	SEM
	WT	1	0
	WT+TGF-b	5.602	0.081
	p38aΔ	3.756	0.081
	p38aΔ +TGF-b	9.961	0.081
		P-values	t	df
	Not treated	3.8969e-07	23.499	6
	TGFB	5.1134e-05	10.221

[truncated: 55 more sheets: Figure 4e, Figure 4f, Figure 4g, Figure 4h, Figure 5a, Figure 5b, Figure 5c, Figure 5d, Figure 6a, Figure 6b, Figure 6c, Figure 6d, Figure 6e, Figure 7a, Figure 7b, Figure 7c, Figure 7e, Figure 7f, Figure 8b, Figure 8c …]
